# Supplementary material for: Michael Acceptor Compounds as Hemoglobin Oxygen Affinity Modulators for Reversing Sickling of Red Blood Cells
Source: Pharmaceuticals (Basel). 2025 May 24;18(6):783. doi: 10.3390/ph18060783 (PMC12196294; doi:10.3390/ph18060783)
Supplement: Supplementary file 1 [file pharmaceuticals-18-00783-s001.zip]

Archive with 1 entries (1 files):
- pharmaceuticals-3624798-supplementary.pdf
